# Supplementary material for: Mediating Effects of the COVID-19 Pandemic on the Associations between Physical Activity and Physical Fitness; Cross-Sectional Study among High School Adolescents
Source: J Funct Morphol Kinesiol. 2023 Sep 6;8(3):131. doi: 10.3390/jfmk8030131 (PMC10531934; doi:10.3390/jfmk8030131)
Supplement: Supplementary file 1 [file jfmk-08-00131-s001.zip]

Archive with 1 entries (1 files):
- jfmk-2554180-supplementary.pdf
